# Supplementary material for: Enhanced dsRNA Production via a Three-Terminator Vector and Transcriptomic Correlates of RNAi Exposure in Thrips
Source: Insects. 2026 Jul 1;17(7):685. doi: 10.3390/insects17070685 (PMC13410476; doi:10.3390/insects17070685)
Supplement: Supplementary file 1 [file insects-17-00685-s001.zip]

Archive with 1 entries (1 files):
- insects-4335260-supplementary.pdf
